# Supplementary material for: Interpretable Machine Learning for Serum-Based Metabolomics in Breast Cancer Diagnostics: Insights from Multi-Objective Feature Selection-Driven LightGBM-SHAP Models
Source: Medicina (Kaunas). 2025 Jun 19;61(6):1112. doi: 10.3390/medicina61061112 (PMC12195222; doi:10.3390/medicina61061112)
Supplement: Supplementary file 1 [file medicina-61-01112-s001.zip]

Archive with 1 entries (1 files):
- medicina-3659916-supplementary.pdf
